# Supplementary material for: Tandem Mass Spectrometry in Untargeted Lipidomics: A Case Study of Peripheral Blood Mononuclear Cells
Source: Int J Mol Sci. 2024 Nov 10;25(22):12077. doi: 10.3390/ijms252212077 (PMC11593930; doi:10.3390/ijms252212077)
Supplement: Supplementary file 1 [file ijms-25-12077-s001.zip]

Archive with 2 entries (2 files):
- Supporting 1.pdf
- Supporting 2.xlsx
