# Supplementary material for: Tandem Mass Spectrometry in Untargeted Lipidomics: A Case Study of Peripheral Blood Mononuclear Cells
Source: Int J Mol Sci. 2024 Nov 10;25(22):12077. doi: 10.3390/ijms252212077 (PMC11593930; doi:10.3390/ijms252212077)
Supplement: Supplementary file 1 [file ijms-25-12077-s001.zip › Supporting 2.xlsx]

## Sheet: PC
	PC		Type	C	DB			Precursor	740.524	*demetylated adduct
		Chain in sn-1:	FA	16	1			sn-1	sn-2
		Chain in sn-2:	FA	18	2		FAC	253.217	279.233
							-KE	504.31	478.294
							-FA	486.299	460.283																						251.917	0	0
																															252.417	2.83909e-216	1.08122e-215
																															252.517	1.789e-165	6.8131e-165
		PC 34:3		PC 16:1/18:2		m/z 740.5236																									252.617	1.90013e-121	7.23632e-121
																															252.717	3.40172e-84	1.29549e-83
																															252.817	1.0265e-53	3.90924e-53
																															252.917	5.22106e-30	1.98835e-29
												Signals	Visible																		253.017	4.47612e-13	1.70465e-12
												Precursor		10																	253.117	0.00646827	0.0246333
												- KE1		30																FAC1	253.217	15.7549	60	253.217	60
												- KE2		50																	253.317	0.00646827	0.0246333
												- FA1		5																	253.417	4.47612e-13	1.70465e-12
												- FA2		10																	253.517	5.22106e-30	1.98835e-29
												FAC1		60																	253.617	1.0265e-53	3.90924e-53
												FAC2		100																	253.717	3.40172e-84	1.29549e-83
												Head Signals		10																	253.817	1.90013e-121	7.23632e-121
												All																			253.917	1.789e-165	6.8131e-165
																															254.417	0	0
																															277.933	0	0
												Resolution	10000																		278.433	8.25403e-178	5.77727e-177
																															278.533	4.91204e-136	3.4381e-135
																															278.633	7.86887e-100	5.50768e-99
																															278.733	3.39325e-69	2.37505e-68
																															278.833	3.93889e-44	2.75696e-43						Signals	Visible
																															278.933	1.23079e-24	8.61474e-24						Precursor	FALSE
																															279.033	1.03526e-10	7.24616e-10						- KE1	FALSE
																															279.133	0.0234407	0.164069						- KE2	FALSE
																														FAC2	279.233	14.2871	100	279.233	100				- FA1	FALSE
																															279.333	0.0234407	0.164069						- FA2	FALSE
																															279.433	1.03526e-10	7.24616e-10						FAC1	FALSE
																															279.533	1.23079e-24	8.61474e-24						FAC2	FALSE
																															279.633	3.93889e-44	2.75696e-43						Head Signals	FALSE
																															279.733	3.39325e-69	2.37505e-68						All	TRUE
																															279.833	7.86887e-100	5.50768e-99
																															279.933	4.91204e-136	3.4381e-135
																															280.433	0	0
																															503.01	4.02489e-144	1.52638e-143
																															503.51	1.79695e-54	6.81467e-54
																															503.61	1.15252e-41	4.37075e-41
																															503.71	1.44925e-30	5.49608e-30
																															503.81	3.57295e-21	1.35499e-20
																															503.91	1.72701e-13	6.54941e-13
																															504.01	1.63661e-07	6.20661e-07
																															504.11	0.00304077	0.0115317
																															504.21	1.10766	4.20062
																														-KE1	504.31	7.91066	30	504.31	30
																															504.41	1.10766	4.20062
																															504.51	0.00304077	0.0115317
																															504.61	1.63661e-07	6.20661e-07
																															504.71	1.72701e-13	6.54941e-13
																															504.81	3.57295e-21	1.35499e-20
																															504.91	1.44925e-30	5.49608e-30
																															505.01	1.15252e-41	4.37075e-41
																															505.51	8.91128e-123	3.37947e-122
																															476.994	3.19053e-160	1.91257e-159
																															477.494	1.48405e-60	8.89617e-60
																															477.594	2.56847e-46	1.53968e-45
																															477.694	5.61657e-34	3.36687e-33
																															477.794	1.55181e-23	9.30234e-23
																															477.894	5.41718e-15	3.24734e-14
																															477.994	2.38935e-08	1.4323e-07
																															478.094	0.00133154	0.00798196
																															478.194	0.937562	5.62024
																														-KE2	478.294	8.34094	50	478.294	50
																															478.394	0.937562	5.62024
																															478.494	0.00133154	0.00798196
																															478.594	2.38935e-08	1.4323e-07
																															478.694	5.41718e-15	3.24734e-14
																															478.794	1.55181e-23	9.30234e-23
																															478.894	5.61657e-34	3.36687e-33
																															478.994	2.56847e-46	1.53968e-45
																															479.494	1.71491e-136	1.028e-135
																															484.999	5.42658e-155	3.30742e-155
																															485.499	1.40544e-58	8.56596e-59
																															485.599	8.33949e-45	5.0828e-45
																															485.699	7.21145e-33	4.39527e-33
																															485.799	9.08787e-23	5.53893e-23
																															485.899	1.66901e-14	1.01724e-14
																															485.999	4.46695e-08	2.72254e-08
																															486.099	0.00174229	0.0010619
																															486.199	0.990341	0.603599
																														-FA1	486.299	8.20364	5	486.299	5
																															486.399	0.990341	0.603599
																															486.499	0.00174229	0.0010619
																															486.599	4.46695e-08	2.72254e-08
																															486.699	1.66901e-14	1.01724e-14
																															486.799	9.08787e-23	5.53893e-23
																															486.899	7.21145e-33	4.39527e-33
																															486.999	8.33949e-45	5.0828e-45
																															487.499	4.89858e-132	2.98562e-132
																															458.983	5.25875e-173	6.06733e-173
																															459.483	2.19237e-65	2.52947e-65
																															459.583	5.19043e-50	5.98851e-50
																															459.683	1.09544e-36	1.26387e-36
																															459.783	2.06095e-25	2.37784e-25
																															459.883	3.45654e-16	3.98802e-16
																															459.983	5.16786e-09	5.96247e-09
																															460.083	0.00068877	0.000794675
																															460.183	0.818337	0.944164
																														-FA2	460.283	8.66732	10	460.283	10
																															460.383	0.818337	0.944164
																															460.483	0.00068877	0.000794675
																															460.583	5.16786e-09	5.96247e-09
																															460.683	3.45654e-16	3.98802e-16
																															460.783	2.06095e-25	2.37784e-25
																															460.883	1.09544e-36	1.26387e-36
																															460.983	5.19043e-50	5.98851e-50
																															461.483	2.21156e-147	2.55161e-147
																															739.224	6.46014e-67	1.19914e-66
																															739.724	2.44601e-25	4.54033e-25
																															739.824	2.12914e-19	3.95214e-19
																															739.924	2.99215e-14	5.55407e-14
																															740.024	6.78884e-10	1.26016e-09
																															740.124	2.48681e-06	4.61606e-06
																															740.224	0.0014707	0.00272994
																															740.324	0.140423	0.260656
																															740.424	2.16465	4.01807
																														Prec	740.524	5.3873	10	740.524	10
																															740.624	2.16465	4.01807
																															740.724	0.140423	0.260656
																															740.824	0.0014707	0.00272994
																															740.924	2.48681e-06	4.61606e-06
																															741.024	6.78884e-10	1.26016e-09
																															741.124	2.99215e-14	5.55407e-14
																															741.224	2.12914e-19	3.95214e-19
																															741.724	5.12646e-57	9.51582e-57
																															151.696	6.46014e-67	1.19914e-66
																															152.196	2.44601e-25	4.54033e-25
																															152.296	2.12914e-19	3.95214e-19
																															152.396	2.99215e-14	5.55407e-14
																															152.496	6.78884e-10	1.26016e-09
																															152.596	2.48681e-06	4.61606e-06
																															152.696	0.0014707	0.00272994
																															152.796	0.140423	0.260656
																															152.896	2.16465	4.01807
																														153	152.996	5.3873	10	152.996	10
																															153.096	2.16465	4.01807
																															153.196	0.140423	0.260656
																															153.296	0.0014707	0.00272994
																															153.396	2.48681e-06	4.61606e-06
																															153.496	6.78884e-10	1.26016e-09
																															153.596	2.99215e-14	5.55407e-14
																															153.696	2.12914e-19	3.95214e-19
																															154.196	5.12646e-57	9.51582e-57
																															222.769	6.46014e-67	1.19914e-66
																															223.269	2.44601e-25	4.54033e-25
																															223.369	2.12914e-19	3.95214e-19
																															223.469	2.99215e-14	5.55407e-14
																															223.569	6.78884e-10	1.26016e-09
																															223.669	2.48681e-06	4.61606e-06
																															223.769	0.0014707	0.00272994
																															223.869	0.140423	0.260656
																															223.969	2.16465	4.01807
																														224	224.069	5.3873	10	224.069	10
																															224.169	2.16465	4.01807
																															224.269	0.140423	0.260656
																															224.369	0.0014707	0.00272994
																															224.469	2.48681e-06	4.61606e-06
																															224.569	6.78884e-10	1.26016e-09
																															224.669	2.99215e-14	5.55407e-14
																															224.769	2.12914e-19	3.95214e-19
																															225.269	5.12646e-57	9.51582e-57
																															240.78	6.46014e-67	1.19914e-66
																															241.28	2.44601e-25	4.54033e-25
																															241.38	2.12914e-19	3.95214e-19
																															241.48	2.99215e-14	5.55407e-14
																															241.58	6.78884e-10	1.26016e-09
																															241.68	2.48681e-06	4.61606e-06
																															241.78	0.0014707	0.00272994
																															241.88	0.140423	0.260656
																															241.98	2.16465	4.01807
																														242	242.08	5.3873	10	242.08	10
																															242.18	2.16465	4.01807
																															242.28	0.140423	0.260656
																															242.38	0.0014707	0.00272994
																															242.48	2.48681e-06	4.61606e-06
																															242.58	6.78884e-10	1.26016e-09
																															242.68	2.99215e-14	5.55407e-14
																															242.78	2.12914e-19	3.95214e-19
																															243.28	5.12646e-57	9.51582e-57

## Sheet: PE
	PE		Type	C	DB			Precursor	764.524
		Chain in sn-1:	FA	18	1			sn-1	sn-2
		Chain in sn-2:	FA	20	4		FAC	281.249	303.233
							-KE	500.278	478.294
							-FA	482.268	460.283																						279.949	0	0
																															280.449	2.8786e-175	1.21762e-174
																															280.549	4.33654e-134	1.83432e-133
		PE 38:5		PE 18:1/20:4		m/z 764.5236																									280.649	2.11208e-98	8.93391e-98
																															280.749	3.3257e-68	1.40674e-67
																															280.849	1.69301e-43	7.16129e-43
																															280.949	2.78639e-24	1.17862e-23
												Signals	Visible	Int																	281.049	1.48262e-10	6.27135e-10
												Precursor		10																	281.149	0.0255048	0.107883
												- KE1		30																FAC1	281.249	14.1847	60	281.249	60
												- KE2		50																	281.349	0.0255048	0.107883
												- FA1		5																	281.449	1.48262e-10	6.27135e-10
												- FA2		10																	281.549	2.78639e-24	1.17862e-23
												FAC1		60																	281.649	1.69301e-43	7.16129e-43
												FAC2		100																	281.749	3.3257e-68	1.40674e-67
												Head Signals		10																	281.849	2.11208e-98	8.93391e-98
												All																			281.949	4.33654e-134	1.83432e-133
																															282.449	0	0
																															301.933	0	0
												Resolution	10000																		302.433	9.51484e-151	7.23216e-150
																															302.533	2.52354e-115	1.91812e-114
																															302.633	1.26611e-84	9.62361e-84
																															302.733	1.20167e-58	9.1338e-58
																															302.833	2.1575e-37	1.6399e-36						Signals	Visible
																															302.933	7.32771e-21	5.56973e-20						Precursor	FALSE
																															303.033	4.70802e-09	3.57853e-08						- KE1	FALSE
																															303.133	0.0572216	0.434937						- KE2	FALSE
																														FAC2	303.233	13.1563	100	303.233	100				- FA1	FALSE
																															303.333	0.0572216	0.434937						- FA2	FALSE
																															303.433	4.70802e-09	3.57853e-08						FAC1	FALSE
																															303.533	7.32771e-21	5.56973e-20						FAC2	FALSE
																															303.633	2.1575e-37	1.6399e-36						Head Signals	FALSE
																															303.733	1.20167e-58	9.1338e-58						All	TRUE
																															303.833	1.26611e-84	9.62361e-84
																															303.933	2.52354e-115	1.91812e-114
																															304.433	0	0
																															498.978	1.87674e-146	7.06035e-146
																															499.478	2.36496e-55	8.89705e-55
																															499.578	2.44438e-42	9.19585e-42
																															499.678	4.64803e-31	1.7486e-30
																															499.778	1.62601e-21	6.11709e-21
																															499.878	1.04648e-13	3.93688e-13
																															499.978	1.23906e-07	4.66137e-07
																															500.078	0.00269902	0.0101538
																															500.178	1.08162	4.0691
																														-KE1	500.278	7.97441	30	500.278	30
																															500.378	1.08162	4.0691
																															500.478	0.00269902	0.0101538
																															500.578	1.23906e-07	4.66137e-07
																															500.678	1.04648e-13	3.93688e-13
																															500.778	1.62601e-21	6.11709e-21
																															500.878	4.64803e-31	1.7486e-30
																															500.978	2.44438e-42	9.19585e-42
																															501.478	9.20406e-125	3.4626e-124
																															476.994	3.19053e-160	1.91257e-159
																															477.494	1.48405e-60	8.89617e-60
																															477.594	2.56847e-46	1.53968e-45
																															477.694	5.61657e-34	3.36687e-33
																															477.794	1.55181e-23	9.30234e-23
																															477.894	5.41718e-15	3.24734e-14
																															477.994	2.38935e-08	1.4323e-07
																															478.094	0.00133154	0.00798196
																															478.194	0.937562	5.62024
																														-KE2	478.294	8.34094	50	478.294	50
																															478.394	0.937562	5.62024
																															478.494	0.00133154	0.00798196
																															478.594	2.38935e-08	1.4323e-07
																															478.694	5.41718e-15	3.24734e-14
																															478.794	1.55181e-23	9.30234e-23
																															478.894	5.61657e-34	3.36687e-33
																															478.994	2.56847e-46	1.53968e-45
																															479.494	1.71491e-136	1.028e-135
																															480.968	1.35829e-157	8.20994e-158
																															481.468	1.46171e-59	8.83509e-60
																															481.568	1.47712e-45	8.9282e-46
																															481.668	2.02626e-33	1.22474e-33
																															481.768	3.77312e-23	2.2806e-23
																															481.868	9.53745e-15	5.76475e-15
																															481.968	3.27258e-08	1.97805e-08
																															482.068	0.00152431	0.000921346
																															482.168	0.963796	0.58255
																														-FA1	482.268	8.27222	5	482.268	5
																															482.368	0.963796	0.58255
																															482.468	0.00152431	0.000921346
																															482.568	3.27258e-08	1.97805e-08
																															482.668	9.53745e-15	5.76475e-15
																															482.768	3.77312e-23	2.2806e-23
																															482.868	2.02626e-33	1.22474e-33
																															482.968	1.47712e-45	8.9282e-46
																															483.468	2.97792e-134	1.79996e-134
																															458.983	5.25875e-173	6.06733e-173
																															459.483	2.19237e-65	2.52947e-65
																															459.583	5.19043e-50	5.98851e-50
																															459.683	1.09544e-36	1.26387e-36
																															459.783	2.06095e-25	2.37784e-25
																															459.883	3.45654e-16	3.98802e-16
																															459.983	5.16786e-09	5.96247e-09
																															460.083	0.00068877	0.000794675
																															460.183	0.818337	0.944164
																														-FA2	460.283	8.66732	10	460.283	10
																															460.383	0.818337	0.944164
																															460.483	0.00068877	0.000794675
																															460.583	5.16786e-09	5.96247e-09
																															460.683	3.45654e-16	3.98802e-16
																															460.783	2.06095e-25	2.37784e-25
																															460.883	1.09544e-36	1.26387e-36
																															460.983	5.19043e-50	5.98851e-50
																															461.483	2.21156e-147	2.55161e-147
																															763.224	8.55128e-63	1.63875e-62
																															763.724	8.72502e-24	1.67204e-23
																															763.824	3.26169e-18	6.25063e-18
																															763.924	2.20341e-13	4.22257e-13
																															764.024	2.68983e-09	5.15473e-09
																															764.124	5.93377e-06	1.13713e-05
																															764.224	0.00236545	0.00453309							152.996	Glycerol-3-phosphate ion with loss of H2O
																															764.324	0.170401	0.326552							140.012	Ethanolamine phosphate ion
																															764.424	2.21823	4.25097							122.001	Ethanolamine phosphate ion with loss of H2O
																														Prec	764.524	5.21818	10	764.524	10					96.9696	H2PO4- ion (from phosphate)
																															764.624	2.21823	4.25097							78.959
																															764.724	0.170401	0.326552
																															764.824	0.00236545	0.00453309
																															764.924	5.93377e-06	1.13713e-05
																															765.024	2.68983e-09	5.15473e-09
																															765.124	2.20341e-13	4.22257e-13
																															765.224	3.26169e-18	6.25063e-18
																															765.724	1.65892e-53	3.17911e-53
																															151.696	8.55128e-63	1.63875e-62
																															152.196	8.72502e-24	1.67204e-23
																															152.296	3.26169e-18	6.25063e-18
																															152.396	2.20341e-13	4.22257e-13
																															152.496	2.68983e-09	5.15473e-09
																															152.596	5.93377e-06	1.13713e-05
																															152.696	0.00236545	0.00453309
																															152.796	0.170401	0.326552
																															152.896	2.21823	4.25097
																														153	152.996	5.21818	10	152.996	10
																															153.096	2.21823	4.25097
																															153.196	0.170401	0.326552
																															153.296	0.00236545	0.00453309
																															153.396	5.93377e-06	1.13713e-05
																															153.496	2.68983e-09	5.15473e-09
																															153.596	2.20341e-13	4.22257e-13
																															153.696	3.26169e-18	6.25063e-18
																															154.196	1.65892e-53	3.17911e-53
																															194.738	8.55128e-63	1.63875e-62
																															195.238	8.72502e-24	1.67204e-23
																															195.338	3.26169e-18	6.25063e-18
																															195.438	2.20341e-13	4.22257e-13
																															195.538	2.68983e-09	5.15473e-09
																															195.638	5.93377e-06	1.13713e-05
																															195.738	0.00236545	0.00453309
																															195.838	0.170401	0.326552
																															195.938	2.21823	4.25097
																														196	196.038	5.21818	10	196.038	10
																															196.138	2.21823	4.25097
																															196.238	0.170401	0.326552
																															196.338	0.00236545	0.00453309
																															196.438	5.93377e-06	1.13713e-05
																															196.538	2.68983e-09	5.15473e-09
																															196.638	2.20341e-13	4.22257e-13
																															196.738	3.26169e-18	6.25063e-18
																															197.238	1.65892e-53	3.17911e-53
																															212.749	8.55128e-63	1.63875e-62
																															213.249	8.72502e-24	1.67204e-23
																															213.349	3.26169e-18	6.25063e-18
																															213.449	2.20341e-13	4.22257e-13
																															213.549	2.68983e-09	5.15473e-09
																															213.649	5.93377e-06	1.13713e-05
																															213.749	0.00236545	0.00453309
																															213.849	0.170401	0.326552
																															213.949	2.21823	4.25097
																														214	214.049	5.21818	10	214.049	10
																															214.149	2.21823	4.25097
																															214.249	0.170401	0.326552
																															214.349	0.00236545	0.00453309
																															214.449	5.93377e-06	1.13713e-05
																															214.549	2.68983e-09	5.15473e-09
																															214.649	2.20341e-13	4.22257e-13
																															214.749	3.26169e-18	6.25063e-18
																															215.249	1.65892e-53	3.17911e-53

## Sheet: PA
	PA		Type	C	DB			Precursor	675.497
		Chain in sn-1:	FA	16	0			sn-1	sn-2
		Chain in sn-2:	FA	18	0		FAC	255.233	283.264
							-KE	437.267	409.236
							-FA	419.257	391.225																						253.933	0	0
																															254.433	7.23777e-213	2.77832e-212
																															254.533	7.24182e-163	2.77988e-162
		PA 34:0		PA 16:0/18:0		m/z 675.497																									254.633	1.56096e-119	5.99196e-119
																															254.733	7.24829e-83	2.78236e-82
																															254.833	7.25072e-53	2.78329e-52
																															254.933	1.56253e-29	5.99799e-29
												Signals	Visible																		255.033	7.25396e-13	2.78454e-12
												Precursor		10																	255.133	0.00725477	0.0278485
												- KE1		5																FAC1	255.233	15.6305	60	255.233	60
												- KE2		10																	255.333	0.00725477	0.0278485
												- FA1		30																	255.433	7.25396e-13	2.78454e-12
												- FA2		50																	255.533	1.56253e-29	5.99799e-29
												FAC1		60																	255.633	7.25072e-53	2.78329e-52
												FAC2		100																	255.733	7.24829e-83	2.78236e-82
												Head Signals		10																	255.833	1.56096e-119	5.99196e-119
												All																			255.933	7.24182e-163	2.77988e-162
																															256.433	0	0
																															281.964	0	0
												Resolution	10000																		282.464	8.86275e-173	6.29289e-172
																															282.564	3.48007e-132	2.47098e-131
																															282.664	5.28532e-97	3.75278e-96
																															282.764	3.1047e-67	2.20445e-66
																															282.864	7.05392e-43	5.00856e-42						Signals	Visible
																															282.964	6.19879e-24	4.40137e-23						Precursor	FALSE
																															283.064	2.10691e-10	1.49599e-09						- KE1	FALSE
																															283.164	0.0276981	0.196667						- KE2	FALSE
																														FAC2	283.264	14.0837	100	283.264	100				- FA1	FALSE
																															283.364	0.0276981	0.196667						- FA2	FALSE
																															283.464	2.10691e-10	1.49599e-09						FAC1	FALSE
																															283.564	6.19879e-24	4.40137e-23						FAC2	FALSE
																															283.664	7.05392e-43	5.00856e-42						Head Signals	FALSE
																															283.764	3.1047e-67	2.20445e-66						All	TRUE
																															283.864	5.28532e-97	3.75278e-96
																															283.964	3.48007e-132	2.47098e-131
																															284.464	0	0
																															435.967	1.0675e-191	5.85023e-192
																															436.467	1.8877e-72	1.03452e-72
																															436.567	2.04785e-55	1.12229e-55
																															436.667	1.18928e-40	6.51764e-41
																															436.767	3.69731e-28	2.02625e-28
																															436.867	6.15326e-18	3.37219e-18
																															436.967	5.48205e-10	3.00435e-10
																															437.067	0.000261456	0.000143287
																															437.167	0.667532	0.36583
																														-KE1	437.267	9.12353	5	437.267	5
																															437.367	0.667532	0.36583
																															437.467	0.000261456	0.000143287
																															437.567	5.48205e-10	3.00435e-10
																															437.667	6.15326e-18	3.37219e-18
																															437.767	3.69731e-28	2.02625e-28
																															437.867	1.18928e-40	6.51764e-41
																															437.967	2.04785e-55	1.12229e-55
																															438.467	2.63417e-163	1.44361e-163
																															407.936	7.299e-219	7.48733e-219
																															408.436	1.01492e-82	1.04111e-82
																															408.536	2.85402e-63	2.92766e-63
																															408.636	2.04776e-46	2.10059e-46
																															408.736	3.74883e-32	3.84556e-32
																															408.836	1.7511e-20	1.79628e-20
																															408.936	2.087e-11	2.14085e-11
																															409.036	6.34643e-05	6.51019e-05
																															409.136	0.492419	0.505124
																														-KE2	409.236	9.74846	10	409.236	10
																															409.336	0.492419	0.505124
																															409.436	6.34643e-05	6.51019e-05
																															409.536	2.087e-11	2.14085e-11
																															409.636	1.7511e-20	1.79628e-20
																															409.736	3.74883e-32	3.84556e-32
																															409.836	2.04776e-46	2.10059e-46
																															409.936	2.85402e-63	2.92766e-63
																															410.436	1.89803e-186	1.94701e-186
																															417.957	1.59335e-208	5.02345e-208
																															418.457	8.22781e-79	2.59403e-78
																															418.557	2.79067e-60	8.79833e-60
																															418.657	3.20192e-44	1.00949e-43
																															418.757	1.24276e-30	3.91814e-30
																															418.857	1.63171e-19	5.1444e-19
																															418.957	7.24728e-11	2.2849e-10
																															419.057	0.000108889	0.000343301
																															419.157	0.553437	1.74486
																														-FA1	419.257	9.51546	30	419.257	30
																															419.357	0.553437	1.74486
																															419.457	0.000108889	0.000343301
																															419.557	7.24728e-11	2.2849e-10
																															419.657	1.63171e-19	5.1444e-19
																															419.757	1.24276e-30	3.91814e-30
																															419.857	3.20192e-44	1.00949e-43
																															419.957	2.79067e-60	8.79833e-60
																															420.457	1.21998e-177	3.8463e-177
																															389.925	1.74966e-239	8.57908e-239
																															390.425	1.6207e-90	7.94675e-90
																															390.525	3.09504e-69	1.51759e-68
																															390.625	8.59348e-51	4.21363e-50
																															390.725	3.46904e-35	1.70097e-34
																															390.825	2.03605e-22	9.98332e-22
																															390.925	1.73742e-12	8.51906e-12
																															391.025	2.15556e-05	0.000105693
																															391.125	0.388823	1.90651
																														-FA2	391.225	10.1972	50	391.225	50
																															391.325	0.388823	1.90651
																															391.425	2.15556e-05	0.000105693
																															391.525	1.73742e-12	8.51906e-12
																															391.625	2.03605e-22	9.98332e-22
																															391.725	3.46904e-35	1.70097e-34
																															391.825	8.59348e-51	4.21363e-50
																															391.925	3.09504e-69	1.51759e-68
																															392.425	5.14313e-204	2.52182e-203
																															674.197	2.21674e-80	3.75343e-80
																															674.697	2.06189e-30	3.49123e-30
																															674.797	2.8355e-23	4.80113e-23
																															674.897	4.35725e-17	7.37778e-17
																															674.997	7.48191e-12	1.26685e-11
																															675.097	1.43559e-07	2.43077e-07
																															675.197	0.0003078	0.000521172							152.996	Glycerol-3-phosphate ion with loss of H2O
																															675.297	0.0737433	0.124864							140.012	Ethanolamine phosphate ion
																															675.397	1.97422	3.34279							122.001	Ethanolamine phosphate ion with loss of H2O
																														Prec	675.497	5.90591	10	675.497	10					96.9696	H2PO4- ion (from phosphate)
																															675.597	1.97422	3.34279							78.959
																															675.697	0.0737433	0.124864
																															675.797	0.0003078	0.000521172
																															675.897	1.43559e-07	2.43077e-07
																															675.997	7.48191e-12	1.26685e-11
																															676.097	4.35725e-17	7.37778e-17
																															676.197	2.8355e-23	4.80113e-23
																															676.697	1.7498e-68	2.9628e-68
																															151.696	2.21674e-80	3.75343e-80
																															152.196	2.06189e-30	3.49123e-30
																															152.296	2.8355e-23	4.80113e-23
																															152.396	4.35725e-17	7.37778e-17
																															152.496	7.48191e-12	1.26685e-11
																															152.596	1.43559e-07	2.43077e-07
																															152.696	0.0003078	0.000521172
																															152.796	0.0737433	0.124864
																															152.896	1.97422	3.34279
																														153	152.996	5.90591	10	152.996	10
																															153.096	1.97422	3.34279
																															153.196	0.0737433	0.124864
																															153.296	0.0003078	0.000521172
																															153.396	1.43559e-07	2.43077e-07
																															153.496	7.48191e-12	1.26685e-11
																															153.596	4.35725e-17	7.37778e-17
																															153.696	2.8355e-23	4.80113e-23
																															154.196	1.7498e-68	2.9628e-68
																															169.706	2.21674e-80	3.75343e-80
																															170.206	2.06189e-30	3.49123e-30
																															170.306	2.8355e-23	4.80113e-23
																															170.406	4.35725e-17	7.37778e-17
																															170.506	7.48191e-12	1.26685e-11
																															170.606	1.43559e-07	2.43077e-07
																															170.706	0.0003078	0.000521172
																															170.806	0.0737433	0.124864
																															170.906	1.97422	3.34279
																														171	171.006	5.90591	10	171.006	10
																															171.106	1.97422	3.34279
																															171.206	0.0737433	0.124864
																															171.306	0.0003078	0.000521172
																															171.406	1.43559e-07	2.43077e-07
																															171.506	7.48191e-12	1.26685e-11
																															171.606	4.35725e-17	7.37778e-17
																															171.706	2.8355e-23	4.80113e-23
																															172.206	1.7498e-68	2.9628e-68

## Sheet: PI
	PI		Type	C	DB			Precursor	885.55
		Chain in sn-1:	FA	18	0			sn-1	sn-2
		Chain in sn-2:	FA	20	4		FAC	283.264	303.233
							-KE	619.289	599.32
							-FA	601.278	581.31																						281.964	0	0
							-(HE+KE)	457.236	437.267																						282.464	8.86275e-173	3.77573e-172
							-(HE+FA)	439.225	419.257																						282.564	3.48007e-132	1.48259e-131
		PI 38:4		PI 18:0/20:4		m/z 885.55																									282.664	5.28532e-97	2.25167e-96
																															282.764	3.1047e-67	1.32267e-66
																															282.864	7.05392e-43	3.00513e-42
																															282.964	6.19879e-24	2.64082e-23
												Signals	Visible																		283.064	2.10691e-10	8.97593e-10
												Precursor		10																	283.164	0.0276981	0.118
												- KE1		5																FAC1	283.264	14.0837	60	283.264	60
												- KE2		35																	283.364	0.0276981	0.118
												- FA1		20																	283.464	2.10691e-10	8.97593e-10
												- FA2		100																	283.564	6.19879e-24	2.64082e-23
												- (HE+KE1)		5																	283.664	7.05392e-43	3.00513e-42
												- (HE+KE2)		5																	283.764	3.1047e-67	1.32267e-66
												- (HE+FA1)		10																	283.864	5.28532e-97	2.25167e-96
												- (HE+FA2)		60																	283.964	3.48007e-132	1.48259e-131
												FAC1		60																	284.464	0	0
												FAC2		30																	301.933	0	0
												Head Signals		10																	302.433	9.51484e-151	2.16965e-150
												All																			302.533	2.52354e-115	5.75437e-115
																															302.633	1.26611e-84	2.88708e-84
																															302.733	1.20167e-58	2.74014e-58
												Resolution	10000																		302.833	2.1575e-37	4.9197e-37						Signals	Visible
																															302.933	7.32771e-21	1.67092e-20						Precursor	FALSE
																															303.033	4.70802e-09	1.07356e-08						- KE1	FALSE
																															303.133	0.0572216	0.130481						- KE2	FALSE
																														FAC2	303.233	13.1563	30	303.233	30				- FA1	FALSE
																															303.333	0.0572216	0.130481						- FA2	FALSE
																															303.433	4.70802e-09	1.07356e-08						- (HE+KE1)	FALSE
																															303.533	7.32771e-21	1.67092e-20						- (HE+KE2)	FALSE
																															303.633	2.1575e-37	4.9197e-37						- (HE+FA1)	FALSE
																															303.733	1.20167e-58	2.74014e-58						- (HE+FA2)	FALSE
																															303.833	1.26611e-84	2.88708e-84						FAC1	FALSE
																															303.933	2.52354e-115	5.75437e-115						FAC2	FALSE
																															304.433	0	0						Head Signals	FALSE
																															617.989	1.32336e-95	1.02714e-95						All	TRUE
																															618.489	3.73587e-36	2.89964e-36
																															618.589	1.16239e-27	9.02202e-28
																															618.689	2.66634e-20	2.06951e-20
																															618.789	4.50905e-14	3.49976e-14
																															618.889	5.62161e-09	4.36329e-09
																															618.989	5.16703e-05	4.01046e-05
																															619.089	0.0350129	0.0271757
																															619.189	1.74912	1.3576
																														-KE1	619.289	6.44194	5	619.289	5
																															619.389	1.74912	1.3576
																															619.489	0.0350129	0.0271757
																															619.589	5.16703e-05	4.01046e-05
																															619.689	5.62161e-09	4.36329e-09
																															619.789	4.50905e-14	3.49976e-14
																															619.889	2.66634e-20	2.06951e-20
																															619.989	1.16239e-27	9.02202e-28
																															620.489	1.89064e-81	1.46745e-81
																															598.02	4.50078e-102	2.36649e-101
																															598.52	1.35415e-38	7.12007e-38
																															598.62	1.58492e-29	8.33344e-29
																															598.72	1.14613e-21	6.02632e-21
																															598.82	5.12096e-15	2.69258e-14
																															598.92	1.41369e-09	7.43314e-09
																															599.02	2.41128e-05	0.000126784
																															599.12	0.0254113	0.133612
																															599.22	1.65461	8.69986
																														-KE2	599.32	6.65658	35	599.32	35
																															599.42	1.65461	8.69986
																															599.52	0.0254113	0.133612
																															599.62	2.41128e-05	0.000126784
																															599.72	1.41369e-09	7.43314e-09
																															599.82	5.12096e-15	2.69258e-14
																															599.92	1.14613e-21	6.02632e-21
																															600.02	1.58492e-29	8.33344e-29
																															600.52	5.85042e-87	3.07613e-86
																															599.978	2.07132e-101	6.2437e-101
																															600.478	2.40906e-38	7.26179e-38
																															600.578	2.46162e-29	7.4202e-29
																															600.678	1.5825e-21	4.77021e-21
																															600.778	6.40052e-15	1.92935e-14
																															600.878	1.62869e-09	4.90946e-09
																															600.978	2.60742e-05	7.85972e-05
																															601.078	0.0262625	0.0791646
																															601.178	1.66422	5.01655
																														-FA1	601.278	6.6349	20	601.278	20
																															601.378	1.66422	5.01655
																															601.478	0.0262625	0.0791646
																															601.578	2.60742e-05	7.85972e-05
																															601.678	1.62869e-09	4.90946e-09
																															601.778	6.40052e-15	1.92935e-14
																															601.878	1.5825e-21	4.77021e-21
																															601.978	2.46162e-29	7.4202e-29
																															602.478	2.14717e-86	6.47234e-86
																															580.01	1.72764e-108	2.51739e-107
																															580.51	5.1314e-41	7.47709e-40
																															580.61	2.23462e-31	3.25613e-30
																															580.71	5.04635e-23	7.35317e-22
																															580.81	5.90955e-16	8.61097e-15
																															580.91	3.58869e-10	5.22918e-09
																															581.01	1.13011e-05	0.000164672
																															581.11	0.0184549	0.268911
																															581.21	1.5628	22.772
																														-FA2	581.31	6.86282	100	581.31	100
																															581.41	1.5628	22.772
																															581.51	0.0184549	0.268911
																															581.61	1.13011e-05	0.000164672
																															581.71	3.58869e-10	5.22918e-09
																															581.81	5.90955e-16	8.61097e-15
																															581.91	5.04635e-23	7.35317e-22
																															582.01	2.23462e-31	3.25613e-30
																															582.51	2.00633e-92	2.92347e-91
																															455.936	2.55408e-175	1.46364e-175
																															456.436	2.92773e-66	1.67777e-66
																															456.536	1.11284e-50	6.37722e-51
																															456.636	3.54006e-37	2.02867e-37
																															456.736	9.42476e-26	5.40096e-26
																															456.836	2.09996e-16	1.2034e-16
																															456.936	3.91588e-09	2.24404e-09
																															457.036	0.000611125	0.000350211
																															457.136	0.798196	0.457415
																														-(HE+KE1)	457.236	8.72508	5	457.236	5
																															457.336	0.798196	0.457415
																															457.436	0.000611125	0.000350211
																															457.536	3.91588e-09	2.24404e-09
																															457.636	2.09996e-16	1.2034e-16
																															457.736	9.42476e-26	5.40096e-26
																															457.836	3.54006e-37	2.02867e-37
																															457.936	1.11284e-50	6.37722e-51
																															458.436	2.36447e-149	1.35498e-149
																															435.967	1.0675e-191	5.85023e-192
																															436.467	1.8877e-72	1.03452e-72
																															436.567	2.04785e-55	1.12229e-55
																															436.667	1.18928e-40	6.51764e-41
																															436.767	3.69731e-28	2.02625e-28
																															436.867	6.15326e-18	3.37219e-18
																															436.967	5.48205e-10	3.00435e-10
																															437.067	0.000261456	0.000143287
																															437.167	0.667532	0.36583
																														-(HE+KE2)	437.267	9.12353	5	437.267	5
																															437.367	0.667532	0.36583
																															437.467	0.000261456	0.000143287
																															437.567	5.48205e-10	3.00435e-10
																															437.667	6.15326e-18	3.37219e-18
																															437.767	3.69731e-28	2.02625e-28
																															437.867	1.18928e-40	6.51764e-41
																															437.967	2.04785e-55	1.12229e-55
																															438.467	2.63417e-163	1.44361e-163
																															437.925	5.41924e-190	5.96645e-190
																															438.425	8.32959e-72	9.17068e-72
																															438.525	6.37435e-55	7.018e-55
																															438.625	2.73573e-40	3.01197e-40
																															438.725	6.58469e-28	7.24958e-28
																															438.825	8.88839e-18	9.78589e-18
																															438.925	6.72876e-10	7.4082e-10
																															439.025	0.000285675	0.000314521
																															439.125	0.680198	0.74888
																														-(HE+FA1)	439.225	9.08286	10	439.225	10
																															439.325	0.680198	0.74888
																															439.425	0.000285675	0.000314521
																															439.525	6.72876e-10	7.4082e-10
																															439.625	8.88839e-18	9.78589e-18
																															439.725	6.58469e-28	7.24958e-28
																															439.825	2.73573e-40	3.01197e-40
																															439.925	6.37435e-55	7.018e-55
																															440.425	7.47525e-162	8.23006e-162
																															417.957	1.59335e-208	1.00469e-207
																															418.457	8.22781e-79	5.18807e-78
																															418.557	2.79067e-60	1.75967e-59
																															418.657	3.20192e-44	2.01898e-43
																															418.757	1.24276e-30	7.83628e-30
																															418.857	1.63171e-19	1.02888e-18
																															418.957	7.24728e-11	4.56979e-10
																															419.057	0.000108889	0.000686601
																															419.157	0.553437	3.48971
																														-(HE+FA2)	419.257	9.51546	60	419.257	60
																															419.357	0.553437	3.48971
																															419.457	0.000108889	0.000686601
																															419.557	7.24728e-11	4.56979e-10
																															419.657	1.63171e-19	1.02888e-18
																															419.757	1.24276e-30	7.83628e-30
																															419.857	3.20192e-44	2.01898e-43
																															419.957	2.79067e-60	1.75967e-59
																															420.457	1.21998e-177	7.6926e-177
																															884.25	7.19483e-47	1.59707e-46
																															884.75	8.54828e-18	1.8975e-17
																															884.85	1.21739e-13	2.7023e-13
																															884.95	4.84367e-10	1.07517e-09
																															885.05	5.38408e-07	1.19513e-06
																															885.15	0.000167202	0.000371147
																															885.25	0.0145066	0.032201
																															885.35	0.351628	0.780524
																															885.45	2.38119	5.28563
																														Prec	885.55	4.50502	10	885.55	10
																															885.65	2.38119	5.28563
																															885.75	0.351628	0.780524
																															885.85	0.0145066	0.032201
																															885.95	0.000167202	0.000371147
																															886.05	5.38408e-07	1.19513e-06
																															886.15	4.84367e-10	1.07517e-09
																															886.25	1.21739e-13	2.7023e-13
																															886.75	6.02013e-40	1.33631e-39
																															313.749	0	0
																															314.249	1.21936e-139	9.62943e-140
																															314.349	7.98871e-107	6.30876e-107
																															314.449	2.20449e-78	1.74091e-78
																															314.549	2.56228e-54	2.02346e-54
																															314.649	1.25439e-34	9.90604e-35
																															314.749	2.58658e-19	2.04265e-19
																															314.849	2.24651e-08	1.77409e-08
																															314.949	0.0821819	0.0648999
																														315	315.049	12.6629	10	315.049	10
																															315.149	0.0821819	0.0648999
																															315.249	2.24651e-08	1.77409e-08
																															315.349	2.58658e-19	2.04265e-19
																															315.449	1.25439e-34	9.90604e-35
																															315.549	2.56228e-54	2.02346e-54
																															315.649	2.20449e-78	1.74091e-78
																															315.749	7.98871e-107	6.30876e-107
																															316.249	0	0
																															295.738	0	0
																															296.238	4.1441e-157	3.08555e-157
																															296.338	3.41974e-120	2.54621e-120
																															296.438	3.37557e-88	2.51333e-88
																															296.538	3.9856e-61	2.96753e-61
																															296.638	5.629e-39	4.19115e-39
																															296.738	9.50956e-22	7.08047e-22
																															296.838	1.92168e-09	1.43081e-09
																															296.938	0.0464509	0.0345856
																														297	297.038	13.4307	10	297.038	10
																															297.138	0.0464509	0.0345856
																															297.238	1.92168e-09	1.43081e-09
																															297.338	9.50956e-22	7.08047e-22
																															297.438	5.629e-39	4.19115e-39
																															297.538	3.9856e-61	2.96753e-61
																															297.638	3.37557e-88	2.51333e-88
																															297.738	3.41974e-120	2.54621e-120
																															298.238	0	0
																															257.722	0	0
																															258.222	1.12149e-206	7.28156e-207
																															258.322	3.96016e-158	2.57123e-158
																															258.422	4.70515e-116	3.05493e-116
																															258.522	1.88096e-80	1.22126e-80
																															258.622	2.53005e-51	1.64269e-51
																															258.722	1.14505e-28	7.43448e-29
																															258.822	1.74366e-12	1.13211e-12
																															258.922	0.00893398	0.00580059
																														259	259.022	15.4018	10	259.022	10
																															259.123	0.00893398	0.00580059
																															259.223	1.74366e-12	1.13211e-12
																															259.323	1.14505e-28	7.43448e-29
																															259.423	2.53005e-51	1.64269e-51
																															259.523	1.88096e-80	1.22126e-80
																															259.623	4.70515e-116	3.05493e-116
																															259.723	3.96016e-158	2.57123e-158
																															260.223	0	0
																															239.712	0	0
																															240.212	9.24513e-239	5.58524e-239
																															240.312	1.09856e-182	6.63672e-183
																															240.412	4.35595e-134	2.63155e-134
																															240.512	5.76348e-93	3.48187e-93
																															240.612	2.54467e-59	1.53731e-59
																															240.712	3.74908e-33	2.26492e-33
																															240.812	1.84315e-14	1.1135e-14
																															240.912	0.00302374	0.00182672
																															241.012	16.5528	10	241.012	10
																															241.112	0.00302374	0.00182672
																															241.212	1.84315e-14	1.1135e-14
																															241.312	3.74908e-33	2.26492e-33
																															241.412	2.54467e-59	1.53731e-59
																															241.512	5.76348e-93	3.48187e-93
																															241.612	4.35595e-134	2.63155e-134
																															241.712	1.09856e-182	6.63672e-183
																															242.212	0	0

## Sheet: PG
	PG		Type	C	DB			Precursor	747.518
		Chain in sn-1:	FA	16	0			sn-1	sn-2
		Chain in sn-2:	FA	18	1		FAC	255.233	281.249
							-KE	509.288	483.273
							-FA	491.278	465.262																						253.933	0	0
							-(HE+KE)	435.252	409.236																						254.433	7.23777e-213	2.08374e-212
							-(HE+FA)	417.241	391.225																						254.533	7.24182e-163	2.08491e-162
		PG 34:1		PG 16:0/18:1		m/z 747.5181																									254.633	1.56096e-119	4.49397e-119
																															254.733	7.24829e-83	2.08677e-82
																															254.833	7.25072e-53	2.08747e-52
																															254.933	1.56253e-29	4.49849e-29
												Signals	Visible																		255.033	7.25396e-13	2.0884e-12
												Precursor		10																	255.133	0.00725477	0.0208864
												- KE1		10																FAC1	255.233	15.6305	45	255.233	45
												- KE2		35																	255.333	0.00725477	0.0208864
												- FA1		15																	255.433	7.25396e-13	2.0884e-12
												- FA2		20																	255.533	1.56253e-29	4.49849e-29
												- (HE+KE1)		5																	255.633	7.25072e-53	2.08747e-52
												- (HE+KE2)		5																	255.733	7.24829e-83	2.08677e-82
												- (HE+FA1)		10																	255.833	1.56096e-119	4.49397e-119
												- (HE+FA2)		40																	255.933	7.24182e-163	2.08491e-162
												FAC1		45																	256.433	0	0
												FAC2		100																	279.949	0	0
												Head Signals		10																	280.449	2.8786e-175	2.02937e-174
												All																			280.549	4.33654e-134	3.0572e-133
																															280.649	2.11208e-98	1.48899e-97
																															280.749	3.3257e-68	2.34457e-67
												Resolution	10000																		280.849	1.69301e-43	1.19355e-42						Signals	Visible
																															280.949	2.78639e-24	1.96437e-23						Precursor	FALSE
																															281.049	1.48262e-10	1.04523e-09						- KE1	FALSE
																															281.149	0.0255048	0.179805						- KE2	FALSE
																														FAC2	281.249	14.1847	100	281.249	100				- FA1	FALSE
																															281.349	0.0255048	0.179805						- FA2	FALSE
																															281.449	1.48262e-10	1.04523e-09						- (HE+KE1)	FALSE
																															281.549	2.78639e-24	1.96437e-23						- (HE+KE2)	FALSE
																															281.649	1.69301e-43	1.19355e-42						- (HE+FA1)	FALSE
																															281.749	3.3257e-68	2.34457e-67						- (HE+FA2)	FALSE
																															281.849	2.11208e-98	1.48899e-97						FAC1	FALSE
																															281.949	4.33654e-134	3.0572e-133						FAC2	FALSE
																															282.449	0	0						Head Signals	FALSE
																															507.988	2.55855e-141	6.53247e-141						All	TRUE
																															508.488	2.0581e-53	5.25474e-53
																															508.588	7.4369e-41	1.89878e-40
																															508.688	5.68757e-30	1.45215e-29
																															508.788	9.20601e-21	2.35047e-20
																															508.888	3.15374e-13	8.05212e-13
																															508.988	2.28661e-07	5.83815e-07
																															509.088	0.00350886	0.0089588
																															509.188	1.1396	2.90961
																														-KE1	509.288	7.83333	10	509.288	10
																															509.388	1.1396	2.90961
																															509.488	0.00350886	0.0089588
																															509.588	2.28661e-07	5.83815e-07
																															509.688	3.15374e-13	8.05212e-13
																															509.788	9.20601e-21	2.35047e-20
																															509.888	5.68757e-30	1.45215e-29
																															509.988	7.4369e-41	1.89878e-40
																															510.488	2.17705e-120	5.55843e-120
																															481.973	6.13402e-157	2.60073e-156
																															482.473	2.58378e-59	1.09548e-58
																															482.573	2.28356e-45	9.68197e-45
																															482.673	2.78906e-33	1.18252e-32
																															482.773	4.70746e-23	1.99589e-22
																															482.873	1.098e-14	4.65535e-14
																															482.973	3.53918e-08	1.50056e-07
																															483.073	0.00157648	0.00668404
																															483.173	0.970422	4.11444
																														-KE2	483.273	8.25501	35	483.273	35
																															483.373	0.970422	4.11444
																															483.473	0.00157648	0.00668404
																															483.573	3.53918e-08	1.50056e-07
																															483.673	1.098e-14	4.65535e-14
																															483.773	4.70746e-23	1.99589e-22
																															483.873	2.78906e-33	1.18252e-32
																															483.973	2.28356e-45	9.68197e-45
																															484.473	1.07566e-133	4.56065e-133
																															489.978	7.23674e-152	1.33675e-151
																															490.478	2.1306e-57	3.9356e-57
																															490.578	6.66912e-44	1.2319e-43
																															490.678	3.31303e-32	6.11975e-32
																															490.778	2.612e-22	4.82483e-22
																															490.878	3.26823e-14	6.037e-14
																															490.978	6.48998e-08	1.19881e-07
																															491.078	0.00204534	0.0037781
																															491.178	1.02301	1.88967
																														-FA1	491.278	8.1205	15	491.278	15
																															491.378	1.02301	1.88967
																															491.478	0.00204534	0.0037781
																															491.578	6.48998e-08	1.19881e-07
																															491.678	3.26823e-14	6.037e-14
																															491.778	2.612e-22	4.82483e-22
																															491.878	3.31303e-32	6.11975e-32
																															491.978	6.66912e-44	1.2319e-43
																															492.478	2.24984e-129	4.15586e-129
																															463.962	2.53327e-169	5.9088e-169
																															464.462	5.40356e-64	1.26037e-63
																															464.562	6.02115e-49	1.40442e-48
																															464.662	6.61322e-36	1.54252e-35
																															464.762	7.15944e-25	1.66993e-24
																															464.862	7.63975e-16	1.78196e-15
																															464.962	8.03549e-09	1.87426e-08
																															465.062	0.000833065	0.00194311
																															465.162	0.851293	1.98562
																														-FA2	465.262	8.57457	20	465.262	20
																															465.362	0.851293	1.98562
																															465.462	0.000833065	0.00194311
																															465.562	8.03549e-09	1.87426e-08
																															465.662	7.63975e-16	1.78196e-15
																															465.762	7.15944e-25	1.66993e-24
																															465.862	6.61322e-36	1.54252e-35
																															465.962	6.02115e-49	1.40442e-48
																															466.462	3.03399e-144	7.07673e-144
																															433.952	1.77249e-193	9.66908e-194
																															434.452	4.01032e-73	2.18766e-73
																															434.552	6.2617e-56	3.4158e-56
																															434.652	4.98583e-41	2.7198e-41
																															434.752	2.02448e-28	1.10437e-28
																															434.852	4.19201e-18	2.28677e-18
																															434.952	4.42651e-10	2.41469e-10
																															435.052	0.00023836	0.000130027
																															435.152	0.654539	0.357056
																														-(HE+KE1)	435.252	9.16578	5	435.252	5
																															435.352	0.654539	0.357056
																															435.452	0.00023836	0.000130027
																															435.552	4.42651e-10	2.41469e-10
																															435.652	4.19201e-18	2.28677e-18
																															435.752	2.02448e-28	1.10437e-28
																															435.852	4.98583e-41	2.7198e-41
																															435.952	6.2617e-56	3.4158e-56
																															436.452	8.02492e-165	4.37765e-165
																															407.936	7.299e-219	3.74367e-219
																															408.436	1.01492e-82	5.20555e-83
																															408.536	2.85402e-63	1.46383e-63
																															408.636	2.04776e-46	1.0503e-46
																															408.736	3.74883e-32	1.92278e-32
																															408.836	1.7511e-20	8.9814e-21
																															408.936	2.087e-11	1.07042e-11
																															409.036	6.34643e-05	3.25509e-05
																															409.136	0.492419	0.252562
																														-(HE+KE2)	409.236	9.74846	5	409.236	5
																															409.336	0.492419	0.252562
																															409.436	6.34643e-05	3.25509e-05
																															409.536	2.087e-11	1.07042e-11
																															409.636	1.7511e-20	8.9814e-21
																															409.736	3.74883e-32	1.92278e-32
																															409.836	2.04776e-46	1.0503e-46
																															409.936	2.85402e-63	1.46383e-63
																															410.436	1.89803e-186	9.73504e-187
																															415.941	1.52187e-210	1.59168e-210
																															416.441	1.41788e-79	1.48292e-79
																															416.541	7.27e-61	7.60346e-61
																															416.641	1.19337e-44	1.24811e-44
																															416.741	6.27141e-31	6.55907e-31
																															416.841	1.05512e-19	1.10352e-19
																															416.941	5.68311e-11	5.94379e-11
																															417.041	9.79981e-05	0.000102493
																															417.141	0.540999	0.565814
																														-(HE+FA1)	417.241	9.56143	10	417.241	10
																															417.341	0.540999	0.565814
																															417.441	9.79981e-05	0.000102493
																															417.541	5.68311e-11	5.94379e-11
																															417.641	1.05512e-19	1.10352e-19
																															417.741	6.27141e-31	6.55907e-31
																															417.841	1.19337e-44	1.24811e-44
																															417.941	7.27e-61	7.60346e-61
																															418.441	2.32026e-179	2.42668e-179
																															389.925	1.74966e-239	6.86327e-239
																															390.425	1.6207e-90	6.3574e-90
																															390.525	3.09504e-69	1.21407e-68
																															390.625	8.59348e-51	3.3709e-50
																															390.725	3.46904e-35	1.36078e-34
																															390.825	2.03605e-22	7.98666e-22
																															390.925	1.73742e-12	6.81525e-12
																															391.025	2.15556e-05	8.45544e-05
																															391.125	0.388823	1.52521
																														-(HE+FA2)	391.225	10.1972	40	391.225	40
																															391.325	0.388823	1.52521
																															391.425	2.15556e-05	8.45544e-05
																															391.525	1.73742e-12	6.81525e-12
																															391.625	2.03605e-22	7.98666e-22
																															391.725	3.46904e-35	1.36078e-34
																															391.825	8.59348e-51	3.3709e-50
																															391.925	3.09504e-69	1.21407e-68
																															392.425	5.14313e-204	2.01746e-203
																															746.218	1.12894e-65	2.11535e-65
																															746.718	7.18501e-25	1.34629e-24
																															746.818	4.8477e-19	9.08337e-19
																															746.918	5.46297e-14	1.02362e-13
																															747.018	1.02827e-09	1.92673e-09
																															747.118	3.23276e-06	6.05738e-06
																															747.218	0.00169755	0.00318079
																															747.318	0.148888	0.278979
																															747.418	2.18113	4.08689
																														Prec	747.518	5.33689	10	747.518	10
																															747.618	2.18113	4.08689
																															747.718	0.148888	0.278979
																															747.818	0.00169755	0.00318079
																															747.918	3.23276e-06	6.05738e-06
																															748.018	1.02827e-09	1.92673e-09
																															748.118	5.46297e-14	1.02362e-13
																															748.218	4.8477e-19	9.08337e-19
																															748.718	5.85938e-56	1.0979e-55
																															243.743	0	0
																															244.243	5.835e-231	3.58404e-231
																															244.343	1.02591e-176	6.30147e-177
																															244.443	1.05561e-129	6.48388e-130
																															244.543	6.35652e-90	3.90438e-90
																															244.643	2.24007e-57	1.37592e-57
																															244.743	4.61983e-32	2.83765e-32
																															244.843	5.57591e-14	3.4249e-14
																															244.943	0.00393849	0.00241915
																														245	245.043	16.2805	10	245.043	10
																															245.143	0.00393849	0.00241915
																															245.243	5.57591e-14	3.4249e-14
																															245.343	4.61983e-32	2.83765e-32
																															245.443	2.24007e-57	1.37592e-57
																															245.543	6.35652e-90	3.90438e-90
																															245.643	1.05561e-129	6.48388e-130
																															245.743	1.02591e-176	6.30147e-177
																															246.243	0	0
																															225.733	0	0
																															226.233	4.18079e-269	2.37923e-269
																															226.333	6.5205e-206	3.71073e-206
																															226.433	3.81564e-151	2.17143e-151
																															226.533	8.37756e-105	4.76755e-105
																															226.633	6.9013e-67	3.92744e-67
																															226.733	2.13309e-37	1.21391e-37
																															226.833	2.47371e-16	1.40776e-16
																															226.933	0.00107635	0.000612536
																														227	227.033	17.572	10	227.033	10
																															227.133	0.00107635	0.000612536
																															227.233	2.47371e-16	1.40776e-16
																															227.333	2.13309e-37	1.21391e-37
																															227.433	6.9013e-67	3.92744e-67
																															227.533	8.37756e-105	4.76755e-105
																															227.633	3.81564e-151	2.17143e-151
																															227.733	6.5205e-206	3.71073e-206
																															228.233	0	0
																															207.722	0	0
																															208.222	0	0
																															208.322	5.53529e-243	2.90016e-243
																															208.422	2.26543e-178	1.18695e-178
																															208.522	1.06378e-123	5.57357e-124
																															208.622	5.73117e-79	3.00279e-79
																															208.722	3.54263e-44	1.85613e-44
																															208.822	2.51246e-19	1.31638e-19
																															208.922	0.000204439	0.000107114
																															209.022	19.0861	10	209.022	10
																															209.122	0.000204439	0.000107114
																															209.222	2.51246e-19	1.31638e-19
																															209.322	3.54263e-44	1.85613e-44
																															209.422	5.73117e-79	3.00279e-79
																															209.522	1.06378e-123	5.57357e-124
																															209.622	2.26543e-178	1.18695e-178
																															209.722	5.53529e-243	2.90016e-243
																															210.222	0	0
																															672.181	7.32628e-81	1.2368e-80
																															672.681	1.35826e-30	2.29296e-30
																															672.781	2.06129e-23	3.4798e-23
																															672.881	3.44991e-17	5.82403e-17
																															672.981	6.3678e-12	1.07499e-11
																															673.081	1.29624e-07	2.18826e-07
																															673.181	0.000290998	0.000491254
																															673.281	0.0720459	0.121626
																															673.381	1.96716	3.3209
																															673.481	5.92358	10	673.481	10
																															673.581	1.96716	3.3209
																															673.681	0.0720459	0.121626
																															673.781	0.000290998	0.000491254
																															673.881	1.29624e-07	2.18826e-07
																															673.981	6.3678e-12	1.07499e-11
																															674.081	3.44991e-17	5.82403e-17
																															674.181	2.06129e-23	3.4798e-23
																															674.681	6.8152e-69	1.15052e-68

## Sheet: PS
	PS		Type	C	DB			Precursor	810.529
		Chain in sn-1:	FA	20	4			sn-1	sn-2
		Chain in sn-2:	FA	18	0		FAC	303.233	283.264
							-KE	437.267	457.236
							-FA	419.257	439.225																						301.933	0	0
																															302.433	9.51484e-151	7.23216e-151
																															302.533	2.52354e-115	1.91812e-115
		PS 38:4		PS 20:4/18:0		m/z 810.529																									302.633	1.26611e-84	9.62361e-85
																															302.733	1.20167e-58	9.1338e-59
																															302.833	2.1575e-37	1.6399e-37
																															302.933	7.32771e-21	5.56973e-21
												Signals	Visible																		303.033	4.70802e-09	3.57853e-09
												Precursor		10																	303.133	0.0572216	0.0434937
												- KE1		40																FAC1	303.233	13.1563	10	303.233	10
												- KE2		5																	303.333	0.0572216	0.0434937
												- FA1		60																	303.433	4.70802e-09	3.57853e-09
												- FA2		15																	303.533	7.32771e-21	5.56973e-21
												FAC1		10																	303.633	2.1575e-37	1.6399e-37
												FAC2		35																	303.733	1.20167e-58	9.1338e-59
												Head Signals		100																	303.833	1.26611e-84	9.62361e-85
												All																			303.933	2.52354e-115	1.91812e-115
																															304.433	0	0
																															281.964	0	0
												Resolution	10000																		282.464	8.86275e-173	2.20251e-172
																															282.564	3.48007e-132	8.64844e-132
																															282.664	5.28532e-97	1.31347e-96
																															282.764	3.1047e-67	7.71558e-67
																															282.864	7.05392e-43	1.75299e-42						Signals	Visible
																															282.964	6.19879e-24	1.54048e-23						Precursor	FALSE
																															283.064	2.10691e-10	5.23596e-10						- KE1	FALSE
																															283.164	0.0276981	0.0688335						- KE2	FALSE
																														FAC2	283.264	14.0837	35	283.264	35				- FA1	FALSE
																															283.364	0.0276981	0.0688335						- FA2	FALSE
																															283.464	2.10691e-10	5.23596e-10						FAC1	FALSE
																															283.564	6.19879e-24	1.54048e-23						FAC2	FALSE
																															283.664	7.05392e-43	1.75299e-42						Head Signals	FALSE
																															283.764	3.1047e-67	7.71558e-67						All	TRUE
																															283.864	5.28532e-97	1.31347e-96
																															283.964	3.48007e-132	8.64844e-132
																															284.464	0	0
																															435.967	1.0675e-191	1.75507e-191
																															436.467	1.8877e-72	3.10356e-72
																															436.567	2.04785e-55	3.36688e-55
																															436.667	1.18928e-40	1.95529e-40
																															436.767	3.69731e-28	6.07874e-28
																															436.867	6.15326e-18	1.01166e-17
																															436.967	5.48205e-10	9.01304e-10
																															437.067	0.000261456	0.00042986
																															437.167	0.667532	1.09749
																														-KE1	437.267	9.12353	40	437.267	40
																															437.367	0.667532	1.09749
																															437.467	0.000261456	0.00042986
																															437.567	5.48205e-10	9.01304e-10
																															437.667	6.15326e-18	1.01166e-17
																															437.767	3.69731e-28	6.07874e-28
																															437.867	1.18928e-40	1.95529e-40
																															437.967	2.04785e-55	3.36688e-55
																															438.467	2.63417e-163	4.33084e-163
																															455.936	2.55408e-175	1.46364e-175
																															456.436	2.92773e-66	1.67777e-66
																															456.536	1.11284e-50	6.37722e-51
																															456.636	3.54006e-37	2.02867e-37
																															456.736	9.42476e-26	5.40096e-26
																															456.836	2.09996e-16	1.2034e-16
																															456.936	3.91588e-09	2.24404e-09
																															457.036	0.000611125	0.000350211
																															457.136	0.798196	0.457415
																														-KE2	457.236	8.72508	5	457.236	5
																															457.336	0.798196	0.457415
																															457.436	0.000611125	0.000350211
																															457.536	3.91588e-09	2.24404e-09
																															457.636	2.09996e-16	1.2034e-16
																															457.736	9.42476e-26	5.40096e-26
																															457.836	3.54006e-37	2.02867e-37
																															457.936	1.11284e-50	6.37722e-51
																															458.436	2.36447e-149	1.35498e-149
																															417.957	1.59335e-208	1.00469e-207
																															418.457	8.22781e-79	5.18807e-78
																															418.557	2.79067e-60	1.75967e-59
																															418.657	3.20192e-44	2.01898e-43
																															418.757	1.24276e-30	7.83628e-30
																															418.857	1.63171e-19	1.02888e-18
																															418.957	7.24728e-11	4.56979e-10
																															419.057	0.000108889	0.000686601
																															419.157	0.553437	3.48971
																														-FA1	419.257	9.51546	60	419.257	60
																															419.357	0.553437	3.48971
																															419.457	0.000108889	0.000686601
																															419.557	7.24728e-11	4.56979e-10
																															419.657	1.63171e-19	1.02888e-18
																															419.757	1.24276e-30	7.83628e-30
																															419.857	3.20192e-44	2.01898e-43
																															419.957	2.79067e-60	1.75967e-59
																															420.457	1.21998e-177	7.6926e-177
																															437.925	5.41924e-190	8.94967e-190
																															438.425	8.32959e-72	1.3756e-71
																															438.525	6.37435e-55	1.0527e-54
																															438.625	2.73573e-40	4.51796e-40
																															438.725	6.58469e-28	1.08744e-27
																															438.825	8.88839e-18	1.46788e-17
																															438.925	6.72876e-10	1.11123e-09
																															439.025	0.000285675	0.000471782
																															439.125	0.680198	1.12332
																														-FA2	439.225	9.08286	15	439.225	15
																															439.325	0.680198	1.12332
																															439.425	0.000285675	0.000471782
																															439.525	6.72876e-10	1.11123e-09
																															439.625	8.88839e-18	1.46788e-17
																															439.725	6.58469e-28	1.08744e-27
																															439.825	2.73573e-40	4.51796e-40
																															439.925	6.37435e-55	1.0527e-54
																															440.425	7.47525e-162	1.23451e-161
																															809.229	6.78836e-56	1.37919e-55
																															809.729	3.45077e-21	7.01091e-21
																															809.829	3.13284e-16	6.36497e-16
																															809.929	6.20711e-12	1.2611e-11
																															810.029	2.68394e-08	5.45294e-08
																															810.129	2.53271e-05	5.14569e-05
																															810.229	0.00521589	0.0105971							152.996	Glycerol-3-phosphate ion with loss of H2O
																															810.329	0.234424	0.476278							140.012	Ethanolamine phosphate ion
																															810.429	2.29936	4.6716							122.001	Ethanolamine phosphate ion with loss of H2O
																														Prec	810.529	4.922	10	810.529	10					96.9696	H2PO4- ion (from phosphate)
																															810.629	2.29936	4.6716							78.959
																															810.729	0.234424	0.476278
																															810.829	0.00521589	0.0105971
																															810.929	2.53271e-05	5.14569e-05
																															811.029	2.68394e-08	5.45294e-08
																															811.129	6.20711e-12	1.2611e-11
																															811.229	3.13284e-16	6.36497e-16
																															811.729	1.2449e-47	2.52925e-47
																															722.197	6.78836e-56	1.37919e-54
																															722.697	3.45077e-21	7.01091e-20
																															722.797	3.13284e-16	6.36497e-15
																															722.897	6.20711e-12	1.2611e-10
																															722.997	2.68394e-08	5.45294e-07
																															723.097	2.53271e-05	0.000514569
																															723.197	0.00521589	0.105971
																															723.297	0.234424	4.76278
																															723.397	2.29936	46.716
																														-87	723.497	4.922	100	723.497	100
																															723.597	2.29936	46.716
																															723.697	0.234424	4.76278
																															723.797	0.00521589	0.105971
																															723.897	2.53271e-05	0.000514569
																															723.997	2.68394e-08	5.45294e-07
																															724.097	6.20711e-12	1.2611e-10
																															724.197	3.13284e-16	6.36497e-15
																															724.697	1.2449e-47	2.52925e-46
																															151.696	6.78836e-56	1.37919e-54
																															152.196	3.45077e-21	7.01091e-20
																															152.296	3.13284e-16	6.36497e-15
																															152.396	6.20711e-12	1.2611e-10
																															152.496	2.68394e-08	5.45294e-07
																															152.596	2.53271e-05	0.000514569
																															152.696	0.00521589	0.105971
																															152.796	0.234424	4.76278
																															152.896	2.29936	46.716
																														153	152.996	4.922	100	152.996	100
																															153.096	2.29936	46.716
																															153.196	0.234424	4.76278
																															153.296	0.00521589	0.105971
																															153.396	2.53271e-05	0.000514569
																															153.496	2.68394e-08	5.45294e-07
																															153.596	6.20711e-12	1.2611e-10
																															153.696	3.13284e-16	6.36497e-15
																															154.196	1.2449e-47	2.52925e-46

## Sheet: LPC
	LPC		Type	C	DB			Precursor	504.31
		Chain in sn-1:	FA	18	2		FAC	279.233	0
		Chain in sn-2:	FA	0	0
																															278.433	8.25403e-178	3.46636e-177
																															278.533	4.91204e-136	2.06286e-135
		LPC 18:2		LPC 18:2/0:0		m/z 504.3096																									278.633	7.86887e-100	3.30461e-99
																															278.733	3.39325e-69	1.42503e-68
																															278.833	3.93889e-44	1.65418e-43
																															278.933	1.23079e-24	5.16884e-24
												Signals	Visible	Int																	279.033	1.03526e-10	4.34769e-10
												Precursor		10																	279.133	0.0234407	0.0984415
												FAC1		60																FAC1	279.233	14.2871	60	279.233	60
												FAC2		100																	279.333	0.0234407	0.0984415
												Head Signals		10																	279.433	1.03526e-10	4.34769e-10
												All																			279.533	1.23079e-24	5.16884e-24
												Resolution																			279.633	3.93889e-44	1.65418e-43
																															279.733	3.39325e-69	1.42503e-68
																															279.833	7.86887e-100	3.30461e-99
																															279.933	4.91204e-136	2.06286e-135
																															280.433	0	0
																															-1.3	#NUM!	#NUM!
													10000																		-0.8	#NUM!	#NUM!
																															-0.7	#NUM!	#NUM!
																															-0.6	#NUM!	#NUM!
																															-0.5	#NUM!	#NUM!
																															-0.4	#NUM!	#NUM!						Signals	Visible
																															-0.3	#NUM!	#NUM!						Precursor	FALSE
																															-0.2	#NUM!	#NUM!						- KE1	TRUE
																															-0.1	#NUM!	#NUM!						- KE2	TRUE
																														FAC2	0	#NUM!	#NUM!	0	#NUM!				- FA1	TRUE
																															0.1	#NUM!	#NUM!						- FA2	TRUE
																															0.2	#NUM!	#NUM!						FAC1	FALSE
																															0.3	#NUM!	#NUM!						FAC2	FALSE
																															0.4	#NUM!	#NUM!						Head Signals	FALSE
																															0.5	#NUM!	#NUM!						All	TRUE
																															0.6	#NUM!	#NUM!
																															0.7	#NUM!	#NUM!
																															1.2	#NUM!	#NUM!
																															503.01	4.02494e-144	5.088e-144
																															503.51	1.79696e-54	2.27157e-54
																															503.61	1.15252e-41	1.45692e-41
																															503.71	1.44926e-30	1.83203e-30
																															503.81	3.57295e-21	4.51663e-21
																															503.91	1.72701e-13	2.18314e-13
																															504.01	1.63661e-07	2.06887e-07
																															504.11	0.00304077	0.00384388
																															504.21	1.10766	1.40021
																														Prec	504.31	7.91066	10	504.31	10
																															504.41	1.10766	1.40021
																															504.51	0.00304077	0.00384388
																															504.61	1.63661e-07	2.06887e-07
																															504.71	1.72701e-13	2.18314e-13
																															504.81	3.57295e-21	4.51663e-21
																															504.91	1.44926e-30	1.83203e-30
																															505.01	1.15252e-41	1.45692e-41
																															505.51	8.91138e-123	1.1265e-122
																															151.696	4.02494e-144	5.088e-144
																															152.196	1.79696e-54	2.27157e-54
																															152.296	1.15252e-41	1.45692e-41
																															152.396	1.44926e-30	1.83203e-30
																															152.496	3.57295e-21	4.51663e-21
																															152.596	1.72701e-13	2.18314e-13
																															152.696	1.63661e-07	2.06887e-07
																															152.796	0.00304077	0.00384388
																															152.896	1.10766	1.40021
																														153	152.996	7.91066	10	152.996	10
																															153.096	1.10766	1.40021
																															153.196	0.00304077	0.00384388
																															153.296	1.63661e-07	2.06887e-07
																															153.396	1.72701e-13	2.18314e-13
																															153.496	3.57295e-21	4.51663e-21
																															153.596	1.44926e-30	1.83203e-30
																															153.696	1.15252e-41	1.45692e-41
																															154.196	8.91138e-123	1.1265e-122
																															222.769	4.02494e-144	5.088e-144
																															223.269	1.79696e-54	4.54313e-54
																															223.369	1.15252e-41	2.91385e-41
																															223.469	1.44926e-30	3.66406e-30
																															223.569	3.57295e-21	9.03326e-21
																															223.669	1.72701e-13	4.36628e-13
																															223.769	1.63661e-07	4.13774e-07
																															223.869	0.00304077	0.00768777
																															223.969	1.10766	2.80042
																														224	224.069	7.91066	20	224.069	20
																															224.169	1.10766	2.80042
																															224.269	0.00304077	0.00768777
																															224.369	1.63661e-07	4.13774e-07
																															224.469	1.72701e-13	4.36628e-13
																															224.569	3.57295e-21	9.03326e-21
																															224.669	1.44926e-30	3.66406e-30
																															224.769	1.15252e-41	2.91385e-41
																															225.269	8.91138e-123	1.1265e-122
																															240.78	4.02494e-144	2.544e-144
																															241.28	1.79696e-54	1.13578e-54
																															241.38	1.15252e-41	7.28462e-42
																															241.48	1.44926e-30	9.16016e-31
																															241.58	3.57295e-21	2.25832e-21
																															241.68	1.72701e-13	1.09157e-13
																															241.78	1.63661e-07	1.03444e-07
																															241.88	0.00304077	0.00192194
																															241.98	1.10766	0.700104
																														242	242.08	7.91066	5	242.08	5
																															242.18	1.10766	0.700104
																															242.28	0.00304077	0.00192194
																															242.38	1.63661e-07	1.03444e-07
																															242.48	1.72701e-13	1.09157e-13
																															242.58	3.57295e-21	2.25832e-21
																															242.68	1.44926e-30	9.16016e-31
																															242.78	1.15252e-41	7.28462e-42
																															243.28	8.91138e-123	5.63251e-123
																																								152.996	Glycerol-3-phosphate ion with loss of H2O
																																								140.012	Ethanolamine phosphate ion
																																								122.001	Ethanolamine phosphate ion with loss of H2O
																																								96.9696	H2PO4- ion (from phosphate)
																																								78.959

## Sheet: LPC O
	LPC		Type	C	DB			Precursor	464.315
		Chain in sn-1:	P	16	0			AL	239.238
																															238.438	2.55868e-242	4.60318e-242
																															238.538	2.0776e-185	3.7377e-185
				LPC P-16:0		m/z 464.3146																									238.638	4.35682e-136	7.8381e-136
																															238.738	2.35959e-94	4.245e-94
																															238.838	3.30038e-60	5.93753e-60
																															238.938	1.19221e-33	2.14483e-33
												Signals	Visible	Int																	239.038	1.11225e-14	2.00098e-14
												Precursor		10																	239.138	0.00267985	0.00482116
												AL		30																FAC1	239.238	16.6755	30	239.238	30
												Head Signals		100																	239.338	0.00267985	0.00482116
												All																			239.438	1.11225e-14	2.00098e-14
																															239.538	1.19221e-33	2.14483e-33
												Resolution																			239.638	3.30038e-60	5.93753e-60
																															239.738	2.35959e-94	4.245e-94
																															239.838	4.35682e-136	7.8381e-136
																															239.938	2.0776e-185	3.7377e-185
																															240.438	0	0
																															463.015	5.15081e-170	0
													10000																		463.515	2.95968e-64	0
																															463.615	3.79949e-49	0
																															463.715	4.71783e-36	0
																															463.815	5.66625e-25	0
																															463.915	6.5824e-16	0						Signals	Visible
																															464.015	7.3962e-09	0						Precursor	FALSE
																															464.115	0.00080384	0						- KE1	TRUE
																															464.215	0.845017	0						- KE2	TRUE
																														Prec	464.315	8.59207	0	0	0				- FA1	TRUE
																															464.415	0.845017	0						- FA2	TRUE
																															464.515	0.00080384	0						FAC1	TRUE
																															464.615	7.3962e-09	0						FAC2	FALSE
																															464.715	6.5824e-16	0						Head Signals	TRUE
																															464.815	5.66625e-25	0						All	FALSE
																															464.915	4.71783e-36	0
																															465.015	3.79949e-49	0
																															465.515	7.81047e-145	0
																															222.769	5.15081e-170	5.99484e-169
																															223.269	2.95968e-64	3.44466e-63
																															223.369	3.79949e-49	4.42209e-48
																															223.469	4.71783e-36	5.49092e-35
																															223.569	5.66625e-25	6.59474e-24
																															223.669	6.5824e-16	7.66102e-15
																															223.769	7.3962e-09	8.60818e-08
																															223.869	0.00080384	0.0093556
																															223.969	0.845017	9.83485
																														224	224.069	8.59207	100	224.069	100
																															224.169	0.845017	9.83485
																															224.269	0.00080384	0.0093556
																															224.369	7.3962e-09	8.60818e-08
																															224.469	6.5824e-16	7.66102e-15
																															224.569	5.66625e-25	6.59474e-24
																															224.669	4.71783e-36	5.49092e-35
																															224.769	3.79949e-49	4.42209e-48
																															225.269	7.81047e-145	9.09033e-144
																															391.941	4.92475e-237	3.64078e-236
																															392.441	1.36745e-89	1.01093e-88
																															392.541	1.58224e-68	1.16972e-67
																															392.641	2.84567e-50	2.10375e-49
																															392.741	7.95517e-35	5.88111e-34
																															392.841	3.45673e-22	2.5555e-21
																															392.941	2.33472e-12	1.72602e-11
																															393.041	2.45107e-05	0.000181203
																															393.141	0.39997	2.9569
																															393.241	10.145	75	393.241	75
																															393.341	0.39997	2.9569
																															393.441	2.45107e-05	0.000181203
																															393.541	2.33472e-12	1.72602e-11
																															393.641	3.45673e-22	2.5555e-21
																															393.741	7.95517e-35	5.88111e-34
																															393.841	2.84567e-50	2.10375e-49
																															393.941	1.58224e-68	1.16972e-67
																															394.441	6.28038e-202	4.64297e-201
																															373.931	2.42391e-260	2.27984e-259
																															374.431	2.09852e-98	1.97379e-97
																															374.531	2.85645e-75	2.68667e-74
																															374.631	3.20051e-55	3.01028e-54
																															374.731	2.95181e-38	2.77637e-37
																															374.831	2.24098e-24	2.10778e-23
																															374.931	1.40044e-13	1.3172e-12
																															375.031	7.20391e-06	6.77573e-05
																															375.131	0.305036	2.86906
																															375.231	10.6319	100	375.231	100
																															375.331	0.305036	2.86906
																															375.431	7.20391e-06	6.77573e-05
																															375.531	1.40044e-13	1.3172e-12
																															375.631	2.24098e-24	2.10778e-23
																															375.731	2.95181e-38	2.77637e-37
																															375.831	3.20051e-55	3.01028e-54
																															375.931	2.85645e-75	2.68667e-74
																															376.431	8.7305e-222	8.21159e-221
																																								152.996	Glycerol-3-phosphate ion with loss of H2O
																																								140.012	Ethanolamine phosphate ion
																																								122.001	Ethanolamine phosphate ion with loss of H2O
																																								96.9696	H2PO4- ion (from phosphate)
																																								78.959

## Sheet: LPE
	LPE		Type	C	DB			Precursor	476.278
		Chain in sn-1:	FA	18	2		FAC	279.233	0
		Chain in sn-2:	FA	0	0
																															278.433	8.25403e-178	3.46636e-177
																															278.533	4.91204e-136	2.06286e-135
		LPE 18:2		LPE 18:2/0:0		m/z 476.2783																									278.633	7.86887e-100	3.30461e-99
																															278.733	3.39325e-69	1.42503e-68
																															278.833	3.93889e-44	1.65418e-43
																															278.933	1.23079e-24	5.16884e-24
												Signals	Visible	Int																	279.033	1.03526e-10	4.34769e-10
												Precursor		10																	279.133	0.0234407	0.0984415
												FAC1		60																FAC1	279.233	14.2871	60	279.233	60
												FAC2		100																	279.333	0.0234407	0.0984415
												Head Signals		10																	279.433	1.03526e-10	4.34769e-10
												All																			279.533	1.23079e-24	5.16884e-24
												Resolution																			279.633	3.93889e-44	1.65418e-43
																															279.733	3.39325e-69	1.42503e-68
																															279.833	7.86887e-100	3.30461e-99
																															279.933	4.91204e-136	2.06286e-135
																															280.433	0	0
																															-1.3	#NUM!	#NUM!
													10000																		-0.8	#NUM!	#NUM!
																															-0.7	#NUM!	#NUM!
																															-0.6	#NUM!	#NUM!
																															-0.5	#NUM!	#NUM!
																															-0.4	#NUM!	#NUM!						Signals	Visible
																															-0.3	#NUM!	#NUM!						Precursor	FALSE
																															-0.2	#NUM!	#NUM!						- KE1	TRUE
																															-0.1	#NUM!	#NUM!						- KE2	TRUE
																														FAC2	0	#NUM!	#NUM!	0	#NUM!				- FA1	TRUE
																															0.1	#NUM!	#NUM!						- FA2	TRUE
																															0.2	#NUM!	#NUM!						FAC1	FALSE
																															0.3	#NUM!	#NUM!						FAC2	FALSE
																															0.4	#NUM!	#NUM!						Head Signals	FALSE
																															0.5	#NUM!	#NUM!						All	TRUE
																															0.6	#NUM!	#NUM!
																															0.7	#NUM!	#NUM!
																															1.2	#NUM!	#NUM!
																															474.978	1.39647e-161	1.66717e-161
																															475.478	4.54989e-61	5.4319e-61
																															475.578	1.03991e-46	1.2415e-46
																															475.678	2.89374e-34	3.4547e-34
																															475.778	9.80369e-24	1.17042e-23
																															475.878	4.04378e-15	4.82767e-15
																															475.978	2.03073e-08	2.42439e-08
																															476.078	0.00124161	0.00148229
																															476.178	0.924236	1.1034
																														Prec	476.278	8.37624	10	476.278	10
																															476.378	0.924236	1.1034
																															476.478	0.00124161	0.00148229
																															476.578	2.03073e-08	2.42439e-08
																															476.678	4.04378e-15	4.82767e-15
																															476.778	9.80369e-24	1.17042e-23
																															476.878	2.89374e-34	3.4547e-34
																															476.978	1.03991e-46	1.2415e-46
																															477.478	1.19314e-137	1.42443e-137
																															151.696	1.39647e-161	1.66717e-161
																															152.196	4.54989e-61	5.4319e-61
																															152.296	1.03991e-46	1.2415e-46
																															152.396	2.89374e-34	3.4547e-34
																															152.496	9.80369e-24	1.17042e-23
																															152.596	4.04378e-15	4.82767e-15
																															152.696	2.03073e-08	2.42439e-08
																															152.796	0.00124161	0.00148229
																															152.896	0.924236	1.1034
																														153	152.996	8.37624	10	152.996	10
																															153.096	0.924236	1.1034
																															153.196	0.00124161	0.00148229
																															153.296	2.03073e-08	2.42439e-08
																															153.396	4.04378e-15	4.82767e-15
																															153.496	9.80369e-24	1.17042e-23
																															153.596	2.89374e-34	3.4547e-34
																															153.696	1.03991e-46	1.2415e-46
																															154.196	1.19314e-137	1.42443e-137
																															194.738	0	0
																															195.238	0	0
																															195.338	2.77013e-276	2.72245e-276
																															195.438	7.8843e-203	7.7486e-203
																															195.538	1.12298e-140	1.10365e-140
																															195.638	8.00428e-90	7.86652e-90
																															195.738	2.85508e-50	2.80594e-50
																															195.838	5.09633e-22	5.00862e-22
																															195.938	4.55241e-05	4.47406e-05
																														224	196.038	20.3502	20	196.038	20
																															196.138	4.55241e-05	4.47406e-05
																															196.238	5.09633e-22	5.00862e-22
																															196.338	2.85508e-50	2.80594e-50
																															196.438	8.00428e-90	7.86652e-90
																															196.538	1.12298e-140	1.10365e-140
																															196.638	7.8843e-203	7.7486e-203
																															196.738	2.77013e-276	2.72245e-276
																															197.238	0	0
																															240.78	1.39647e-161	8.33587e-162
																															241.28	4.54989e-61	2.71595e-61
																															241.38	1.03991e-46	6.20751e-47
																															241.48	2.89374e-34	1.72735e-34
																															241.58	9.80369e-24	5.85208e-24
																															241.68	4.04378e-15	2.41384e-15
																															241.78	2.03073e-08	1.2122e-08
																															241.88	0.00124161	0.000741147
																															241.98	0.924236	0.551701
																														242	242.08	8.37624	5	242.08	5
																															242.18	0.924236	0.551701
																															242.28	0.00124161	0.000741147
																															242.38	2.03073e-08	1.2122e-08
																															242.48	4.04378e-15	2.41384e-15
																															242.58	9.80369e-24	5.85208e-24
																															242.68	2.89374e-34	1.72735e-34
																															242.78	1.03991e-46	6.20751e-47
																															243.28	1.19314e-137	7.12214e-138
																																								152.996	Glycerol-3-phosphate ion with loss of H2O
																																								140.012	Ethanolamine phosphate ion
																																								122.001	Ethanolamine phosphate ion with loss of H2O
																																								96.9696	H2PO4- ion (from phosphate)
																																								78.959

## Sheet: LPE O
	LPE		Type	C	DB			Precursor	438.299
		Chain in sn-1:	O	16	0			AL	241.254
																															240.454	2.78482e-238	5.05222e-238
																															240.554	2.55487e-182	4.63504e-182
				LPE O-16:0		m/z 438.299																									240.654	8.09588e-134	1.46875e-133
																															240.754	8.86101e-93	1.60756e-92
																															240.854	3.34986e-59	6.07731e-59
																															240.954	4.37414e-33	7.93557e-33
												Signals	Visible	Int																	241.054	1.9728e-14	3.57906e-14
												Precursor		10																	241.154	0.00307325	0.00557549
												AL		30																FAC1	241.254	16.5362	30	241.254	30
												Head Signals		100																	241.354	0.00307325	0.00557549
												All																			241.454	1.9728e-14	3.57906e-14
																															241.554	4.37414e-33	7.93557e-33
												Resolution																			241.654	3.34986e-59	6.07731e-59
																															241.754	8.86101e-93	1.60756e-92
																															241.854	8.09588e-134	1.46875e-133
																															241.954	2.55487e-182	4.63504e-182
																															242.454	0	0
																															436.999	8.50749e-191	0
													10000																		437.499	4.13684e-72	0
																															437.599	3.73194e-55	0
																															437.699	1.84714e-40	0
																															437.799	5.01605e-28	0
																															437.899	7.47346e-18	0						Signals	Visible
																															437.999	6.10913e-10	0						Precursor	FALSE
																															438.099	0.00027399	0						- KE1	TRUE
																															438.199	0.6742	0						- KE2	TRUE
																														Prec	438.299	9.10206	0	0	0				- FA1	TRUE
																															438.399	0.6742	0						- FA2	TRUE
																															438.499	0.00027399	0						FAC1	TRUE
																															438.599	6.10913e-10	0						FAC2	FALSE
																															438.699	7.47346e-18	0						Head Signals	TRUE
																															438.799	5.01605e-28	0						All	FALSE
																															438.899	1.84714e-40	0
																															438.999	3.73194e-55	0
																															439.499	1.54376e-162	0
																															194.738	8.50749e-191	0
																															195.238	4.13684e-72	0
																															195.338	3.73194e-55	0
																															195.438	1.84714e-40	0
																															195.538	5.01605e-28	0
																															195.638	7.47346e-18	0
																															195.738	6.10913e-10	0
																															195.838	0.00027399	0
																															195.938	0.6742	0
																															196.038	9.10206	0	196.038	0
																															196.138	0.6742	0
																															196.238	0.00027399	0
																															196.338	6.10913e-10	0
																															196.438	7.47346e-18	0
																															196.538	5.01605e-28	0
																															196.638	1.84714e-40	0
																															196.738	3.73194e-55	0
																															197.238	1.54376e-162	0
																															365.925	8.06559e-272	5.56827e-271
																															366.425	9.57368e-103	6.60941e-102
																															366.525	1.36323e-78	9.41141e-78
																															366.625	1.16841e-57	8.06642e-57
																															366.725	6.02778e-40	4.16142e-39
																															366.825	1.87177e-25	1.29222e-24
																															366.925	3.4985e-14	2.41527e-13
																															367.025	3.93592e-06	2.71725e-05
																															367.125	0.266529	1.84005
																															367.225	10.8637	75	367.225	75
																															367.325	0.266529	1.84005
																															367.425	3.93592e-06	2.71725e-05
																															367.525	3.4985e-14	2.41527e-13
																															367.625	1.87177e-25	1.29222e-24
																															367.725	6.02778e-40	4.16142e-39
																															367.825	1.16841e-57	8.06642e-57
																															367.925	1.36323e-78	9.41141e-78
																															368.425	1.45364e-231	1.00355e-230
																															347.915	1.36397e-300	1.19395e-299
																															348.415	1.25547e-113	1.09898e-112
																															348.515	6.42613e-87	5.62513e-86
																															348.615	9.03386e-64	7.90781e-63
																															348.715	3.48802e-44	3.05324e-43
																															348.815	3.69883e-28	3.23778e-27
																															348.915	1.07729e-15	9.43005e-15
																															349.015	8.61746e-07	7.54331e-06
																															349.115	0.189325	1.65726
																															349.215	11.424	100	349.215	100
																															349.315	0.189325	1.65726
																															349.415	8.61746e-07	7.54331e-06
																															349.515	1.07729e-15	9.43005e-15
																															349.615	3.69883e-28	3.23778e-27
																															349.715	3.48802e-44	3.05324e-43
																															349.815	9.03386e-64	7.90781e-63
																															349.915	6.42613e-87	5.62513e-86
																															350.415	4.46727e-256	3.91044e-255
																																								152.996	Glycerol-3-phosphate ion with loss of H2O
																																								140.012	Ethanolamine phosphate ion
																																								122.001	Ethanolamine phosphate ion with loss of H2O
																																								96.9696	H2PO4- ion (from phosphate)
																																								78.959

[truncated: 4 more sheets: LPA, LPI, LPG, LPS]
